# Supplementary material for: The Influence of Electric Field Intensity and Particle Length on the Electrokinetic Transport of Cylindrical Particles Passing through Nanopore
Source: Micromachines (Basel). 2020 Jul 25;11(8):722. doi: 10.3390/mi11080722 (PMC7463976; doi:10.3390/mi11080722)
Supplement: Supplementary file 1 [file micromachines-11-00722-s001.zip]

Archive with 8 entries (7 files):
- micromachines-831976 supplementary/
- micromachines-831976 supplementary/Supplymentary file-caption of Video.docx
- micromachines-831976 supplementary/Video S1.gif
- micromachines-831976 supplementary/Video S2.gif
- micromachines-831976 supplementary/Video S3.gif
- micromachines-831976 supplementary/Video S4.gif
- micromachines-831976 supplementary/Video S5.gif
- micromachines-831976 supplementary/Video S6.gif
